# Supplementary material for: Molecular Dissection of DAAM Function during Axon Growth in Drosophila Embryonic Neurons
Source: Cells. 2022 Apr 28;11(9):1487. doi: 10.3390/cells11091487 (PMC9102401; doi:10.3390/cells11091487)
Supplement: Supplementary file 1 [file cells-11-01487-s001.zip]

Archive with 1 entries (1 files):
- cells-1691757-supplementary.pdf
